# Supplementary material for: Immune checkpoint inhibition for pancreatic ductal adenocarcinoma: limitations and prospects: a systematic review
Source: Cell Commun Signal. 2021 Nov 24;19:117. doi: 10.1186/s12964-021-00789-w (PMC8611916; doi:10.1186/s12964-021-00789-w)
Supplement: Supplementary file 2 — Additional file 1. The mechanism of endothelial cell entry into the pancreatic cancer microenvironment and its immunosuppressive effect. [file 12964_2021_789_MOESM2_ESM.xlsx]

## Sheet: Sheet1
Endothelial cells in the TME of PDAC	Effect on immune response	Major cytokines	Mechanism	Effect
Regulatory T cells（Tregs）	promotion	TGF-beta IL-10	The proliferation of Tregs are induced by TAA self peptide, and recruited into the TME by various of cytokines	Tregs accumulated in the microenvironment inhibit the activation and proliferation of T cells by secreting cytokines such as TGF beta and binding to CTLA-4 receptor on T cells
Myeloid-derived suppressor cells (MDSCs)	promotion	GM-CSF IDO Arg-1 IL-10 TGF-beta	MDSCs are induced into TME and activated by cytokines such as VEGF and GM-CSF.	MDSC cells directly inhibit T cell proliferation by secreting cytokines such as Ido, so as to promote tumor progression
Tumor-associated macrophages (TAMs)	(M2) promotion	CSF-1 BAG-3 TGF-beta IL-10	TAMs are recruited to the tumor microenvironment by cytokines secreted by pancreatic cancer cell	M2 TAMs also block T cell proliferation by expressing inhibitory cytokines such as Ido. In addition, it also expresses some immune checkpoint genes and further inhibit the function of T cells
Natural Killer cells (NKs)	restriction（major）	IFN-γ Gzm TNF-α	Immunohistochemical stain confirmed the high expression of NK cells in PDAC tumor microenvironment	controlling tumor growth and contributing to the anti-tumor immune response by reciprocal interactions with correlative immune cells
Pancreatic satellite cells (PSCs)	promotion(major)	IL-6 GM-CSF	The matrix protein secreted by activated PSCs is the main component of the dense extracellular matrix of pancreatic cancer.	This dense extracellular matrix not only acts as a physical barrier to prevent lymphocytes from entering the tumor microenvironment, but also secretes cytokines such as IL-6 and GM-CSF to directly inhibit the proliferation of cytotoxic T cells
