# Supplementary material for: Immune checkpoint inhibition for pancreatic ductal adenocarcinoma: limitations and prospects: a systematic review
Source: Cell Commun Signal. 2021 Nov 24;19:117. doi: 10.1186/s12964-021-00789-w (PMC8611916; doi:10.1186/s12964-021-00789-w)
Supplement: Supplementary file 3 — Additional file 2. Detailed information of the ICI treatment in the existing clinical studies. [file 12964_2021_789_MOESM3_ESM.xlsx]

## Sheet: pancreatic cancer
	Intervention	Status	Strategy	clinical phase/Identifier	Outcomes: Median Overall survival (Months)	Trial ID
9	pembrolizumab	Active, not recruiting	Drug: CXCR4 Antagonist BL-8040 Biological: Pembrolizumab Other: Pharmacological Study	Phase 2	no results post	NCT02907099
12	pembrolizumab	Active, not recruiting	Biological: Pembrolizumab / Wild-type Reovirus	Phase 2	no results post	NCT03723915
13	pembrolizumab	Active, not recruiting	Drug: Gemcitabine Hydrochloride Other: Laboratory Biomarker Analysis Drug: Nab-paclitaxel /Paricalcitol Biological: Pembrolizumab Procedure: Therapeutic Conventional Surgery	Phase 1	no results post	NCT02930902
18	pembrolizumab	Active, not recruiting	Drug: BL-8040 / Pembrolizumab /Chemotherapy of Onivyde	Phase 2	no results post	NCT02826486
21	pembrolizumab	Active, not recruiting	Biological: Defactinib /Pembrolizumab Drug: Gemcitabine	Phase 1	no results post	NCT02546531
34	pembrolizumab	Active, not recruiting	Other: Laboratory Biomarker Analysis Biological: Modified Vaccinia Virus Ankara Vaccine Expressing p53 /Pembrolizumab	Phase 1	no results post	NCT02432963
39	pembrolizumab	Active, not recruiting	Drug: Pembrolizumab / itacitinib / INCB050465	Phase 1	no results post	NCT02646748
41	pembrolizumab	Active, not recruiting	Drug: Somatuline Depot / Keytruda	Phase 1 Phase 2	no results post	NCT03043664
47	pembrolizumab	Active, not recruiting	Drug: Pegilodecakin /Paclitaxel or Docetaxel and Carboplatin or Cisplatin /FOLFOX (Oxaliplatin/Leucovorin/5-Fluorouracil) /gemcitabine/nab-paclitaxel / Capecitabine / Pazopanib / Pembrolizumab / Paclitaxel / nivolumab / Gemcitabine/carboplatin	Phase 1	no results post	NCT02009449
4	pembrolizumab	Completed	Olaptesed pegol - Monotherapy / Olaptesed pegol + Pembrolizumab - Combination Therapy	Phase 1/ Phase 2	no results post	NCT03168139
6	pembrolizumab	Completed	ACP-196/ ACP-196 in combination with pembrolizumab	Phase 2	The overall response rate and disease control rate were 0% and 14.3% with monotherapy and 7.9% and 21.1% with combination therapy Median progression-free survival was 1.4 months in both arms.	NCT02362048
10	pembrolizumab	Completed	Pembrolizumab/ paricalcitol/ placebo	Phase 2	no results post	NCT03331562
54	pembrolizumab	Completed	Drug: Immunotherapeutic Agents Device: Ablation	/	no results post	NCT03695835
19	pembrolizumab	Completed Has Results	Biological: AMG820 and pembrolizumab	Phase 1 Phase 2	the KM median (90% CI) PFS time was 2.1 (1.9–2.3) months and the KM median (90% CI) OS time was 5.3 (3.5–6.7) months. The KM estimate of OS rate (90% CI) at 6 and 12 months was 44% (36–52) and 30% (23–38)	NCT02713529
7	pembrolizumab	Not yet recruiting	Drug: Olaparib/Biological: Pembrolizumab	Phase 2	recruiting no result post	NCT04548752
8	pembrolizumab	Not yet recruiting	Gemcitabine/ Nab-paclitaxel/Pembrolizumab/Oxaliplatin/ Leucovorin/ Irinotecan/ 5FU	Phase 2	recruiting no result post	NCT04447092
29	pembrolizumab	Not yet recruiting	Diagnostic Test: EUS-FNB Other: Immunohistochemistry	/	recruiting no result post	NCT03820921
30	pembrolizumab	Not yet recruiting	Drug: ENB003 /Pembrolizumab	Phase 1 Phase 2	recruiting no result post	NCT04205227
1	pembrolizumab	Recruiting	Pembrolizumab / Neoadjuvant Chemoradiation	PHASE1 /PHASE2	recruiting no result post	NCT02305186
2	pembrolizumab	Recruiting	Pembrolizumab /Azacitidine	PHASE2	recruiting no result post	NCT03264404
3	pembrolizumab	Recruiting	Cyclophosphamide/GVAX/Pembrolizumab/SBRT	Phase 2	Active, not recruiting no result post	NCT02648282
14	pembrolizumab	Recruiting	Drug: Epacadostat /Pembrolizumab Biological: CRS-207 Drug: CY Biological: GVAX	Phase 2	recruiting no result post	NCT03006302
15	pembrolizumab	Recruiting	Drug: Cyclophosphamide / GVAX /Pembrolizumab /IMC-CS4	Early Phase 1	recruiting no result post	NCT03153410
16	pembrolizumab	Recruiting	Drug: PEGPH20 Biological: Pembrolizumab	Phase 2	recruiting no result post	NCT03634332
20	pembrolizumab	Recruiting	Drug: Defactinib / Pembrolizumab	Phase 1 Phase 2	recruiting no result post	NCT02758587
22	pembrolizumab	Recruiting	Biological: V941 / Pembrolizumab	Phase 1	recruiting no result post	NCT03948763
23	pembrolizumab	Recruiting	Drug: Imiquimod Other: Laboratory Biomarker Analysis Biological: Pembrolizumab /Synthetic Tumor-Associated Peptide Vaccine Therapy	Phase 1	recruiting no result post	NCT02600949
24	pembrolizumab	Recruiting	Drug: XL888 Biological: Pembrolizumab	Phase 1	recruiting no result post	NCT03095781
25	pembrolizumab	Recruiting	Radiation: SBRT Drug: anti-PD-1 antibody	Phase 1	recruiting no result post	NCT03716596
27	pembrolizumab	Recruiting	Biological: Pembrolizumab Drug: Sonidegib	Phase 1	recruiting no result post	NCT04007744
28	pembrolizumab	Recruiting	Drug: Checkpoint inhibitor (CPI) such as Pembrolizumab	Phase 2 Phase 3	recruiting no result post	NCT03755739
31	pembrolizumab	Recruiting	Biological: XmAb®22841 / Biological: Pembrolizumab (Keytruda®)	Phase 1	recruiting no result post	NCT03849469
32	pembrolizumab	Recruiting	Drug: NT-I7 /Pembrolizumab	Phase 1 Phase 2	recruiting no result post	NCT04332653
33	pembrolizumab	Recruiting	Drug: ADCT-301 Biological: Pembrolizumab	Phase 1	recruiting no result post	NCT03621982
35	pembrolizumab	Recruiting	Biological: Young TIL Drug: Aldesleukin / Cyclophosphamide /Fludarabine / Pembrolizumab (Keytruda)	Phase 2	recruiting no result post	NCT01174121
36	pembrolizumab	Recruiting	Drug: BCA101 /Pembrolizumab	Phase 1	recruiting no result post	NCT04429542
40	pembrolizumab	Recruiting	Drug: CPI-006 /CPI-006 + ciforadenant / CPI-006 + pembrolizumab	Phase 1	recruiting no result post	NCT03454451
43	pembrolizumab	Recruiting	Drug: Motixafortide (BL-8040) /Cemiplimab / Gemcitabine / Nab paclitaxel	Phase 2	recruiting no result post	NCT04543071
44	pembrolizumab	Recruiting	Drug: FT500 /Nivolumab / Pembrolizumab / Atezolizumab / Cyclophosphamide / Fludarabine / IL-2	Phase 1	recruiting no result post	NCT03841110
45	pembrolizumab	Recruiting	Drug: Pembrolizumab /Defactinib	Phase 2	recruiting no result post	NCT03727880
46	pembrolizumab	Recruiting	Drug: INT230-6 Biological: anti-PD-1 antibody /anti-CTLA-4 antibody	Phase 1 Phase 2	recruiting no result post	NCT03058289
48	pembrolizumab	Recruiting	Drug: LY3475070 / Pembrolizumab	Phase 1	recruiting no result post	NCT04148937
49	pembrolizumab	Recruiting	Drug: CDX-1140 / CDX-301 /Pembrolizumab / Chemotherapy	Phase 1	recruiting no result post	NCT03329950
50	pembrolizumab	Recruiting	Drug: ASP1948 / nivolumab / pembrolizumab	Phase 1	recruiting no result post	NCT03565445
51	pembrolizumab	Recruiting	Drug: Abemaciclib / Abiraterone /Afatinib Biological: Bevacizumab Drug: Bicalutamide Procedure: Biospecimen Collection Drug: Bortezomib /Cabazitaxel /Cabozantinib /Capecitabine /Carboplatin /Celecoxib / Cobimetinib / Copanlisib / Dabrafenib / Dacomitinib /Darolutamide /Dasatinib /Doxorubicin Biological: Durvalumab Drug: Enzalutamide / Erlotinib / Everolimus / Fluorouracil /Idelalisib /Imatinib Bi…	Phase 1	recruiting no result post	NCT03878524
52	pembrolizumab	Recruiting	Drug: TTX-030 /Pembrolizumab /Docetaxel /Gemcitabine /nab paclitaxel	Phase 1	recruiting no result post	NCT03884556
53	pembrolizumab	Recruiting	Drug: MRTX849 /Pembrolizumab /Cetuximab / Afatinib	Phase 1 Phase 2	recruiting no result post	NCT03785249
55	pembrolizumab	Recruiting	Drug: GB1275 /nab-paclitaxel and gemcitabine /pembrolizumab	Phase 1 Phase 2	recruiting no result post	NCT04060342
37	pembrolizumab	Recruiting NEW	Drug: Immunotherapy /Chemotherapeutic Agen	/	recruiting no result post	NCT04638751
	Intervention	Status	Strategy	clinical phase/Identifier	Outcomes: Median Overall survival (Months)	Trial ID
2	tremelimumab	Active, not recruiting Has Results	Biological: Durvalumab / Tremelimumab Radiation: Sterostatic body radiation therapy (SBRT)	Phase 1 Phase 2	Durvalumab + 8 Gray (Gy) in 1 fraction:median OS:3.3mo median PFS:1.7mo Durvalumab +5 Gy in 5 fractions:median OS:9.0mo median PFS:2.5mo Durvalumab +Tremelimumab + 8 Gy in 1 fraction:median OS:2.1mo median PFS:0.9mo Durvalumab +Tremelimumab +5 Gy in 5 fractions:median OS: 4.2mo median PFS:2.3	NCT02311361
4	tremelimumab	Active, not recruiting	Radiation: Radiotherapy Drug: MEDI4736 /Tremelimumab	phase 1	no results post	NCT02639026
7	tremelimumab	Active, not recruiting Has Results	Biological: Tremelimumab monotherapy /MEDI4736 monotherapy /MEDI4736 + tremelimumab combination therapy	Phase 2	durvalumab + tremelimumab combination therapy:median OS:7.18 mo median PFS:4.14mo tremelimumab monotherapy:median OS:2.86 mo median PFS:1.84mo	NCT02527434
5	tremelimumab	Completed	Drug: CP-675,206 and gemcitabine	phase 1	no results post	NCT00556023
6	tremelimumab	Completed	Drug: paclitaxel + carboplatin /carboplatin + etoposide /gemcitabine + carboplatin / nab-paclitaxel (paclitaxel-albumin) + carboplatin /oxaliplatin + 5-fluorouracil (5FU) + leucovorin (calcium folinate/folinic acid) Biological: durvalumab /tremelimumab Drug: nab-paclitaxel (paclitaxel-albumin) + gemcitabine /cisplatin + 5-fluorouracil (5FU)	Phase 1	no results post	NCT02658214
1	tremelimumab	Recruiting	Drug: Durvalumab 50 MG/ML /Tremelimumab / Gemcitabine Procedure: Minimally Invasive Surgical Microwave Ablation (MIS-MWA)	phase 2	recruiting,no results post	NCT04156087
3	tremelimumab	Withdrawn	/	/	/	/
	Intervention	Status	Strategy	clinical phase/Identifier	Outcomes: Median Overall survival (Months)	Trial ID
5	durvalumab	Active, not recruiting Has Results	Biological: Durvalumab /Tremelimumab Radiation: Sterostatic body radiation therapy (SBRT)	Phase 1 Phase 2	Median survival times were 6.24 months versus 5.91 months for the erlotinib and gemcitabine versus placebo and gemcitabine groups with 1-year survival rates of 23% (95% CI, 18% to 28%) and 17% (95% CI, 12% to 21%), respectively (P = .023). A multivariate Cox regression analysis showed that erlotinib treatment (HR, 0.82; 95% CI, 0.69 to 0.99; P = .04) and female sex (P = .03)	NCT02311361
7	durvalumab	Active, not recruiting	Radiation: Radiotherapy Drug: MEDI4736 /Tremelimumab	Phase 1	Active, not recruiting,no result post	NCT02639026
13	durvalumab	Active, not recruiting	Drug: Durvalumab Biological: CV301 Drug: Capecitabine /Bevacizumab	Phase 1 Phase 2	Active, not recruiting,no result post	NCT03376659
14	durvalumab	Active, not recruiting Has Results	Drug: Danvatirsen Biological: Durvalumab	Phase 2	Active, not recruiting,no result post	NCT02983578
18	durvalumab	Active, not recruiting Has Results	Biological: oleclumab /durvalumab Combination Product: gemcitabine /nab-paclitaxel/ oxaliplatin / leucovorin/ 5-FU	Phase 1 Phase 2	recruiting,no result post	NCT03611556
22	durvalumab	Active, not recruiting Has Results	Biological: Tremelimumab monotherapy / MEDI4736 monotherapy / MEDI4736 + tremelimumab combination therapy	Phase 2	Tremelimumab Monotherapy: DCR:(0.00 to 16.84) PFS:(1.84months) mFAS:3.98months durvalumab + tremelimumab combination therapy:mPFS:2.86months	NCT02527434
2	durvalumab	Completed	Drug: Galunisertib /Durvalumab	Phase 1	completed but no result post	NCT02734160
12	durvalumab	Completed	Drug: Pexidartinib/ Durvalumab	Phase 1	completed but no result post	NCT02777710
19	durvalumab	Completed	Drug: paclitaxel + carboplatin / carboplatin + etoposide / gemcitabine + carboplatin / nab-paclitaxel (paclitaxel-albumin) + carboplatin / oxaliplatin + 5-fluorouracil (5FU) + leucovorin (calcium folinate/folinic acid) Biological: durvalumab / tremelimumab Drug: nab-paclitaxel (paclitaxel-albumin) + gemcitabine / cisplatin + 5-fluorouracil (5FU)	Phase 1	completed but no result post	NCT02658214
9	durvalumab	Completed Has Results	Drug: Ibrutinib /Durvalumab	Phase 1 Phase 2	completed but no result post	NCT02403271
1	durvalumab	Recruiting	Drug: Gemcitabine /Durvalumab	Phase 2	recruiting no result post	NCT03572400
3	durvalumab	Recruiting	Drug: Durvalumab 50 MG/ML /Tremelimumab /Gemcitabine Procedure: Minimally Invasive Surgical Microwave Ablation (MIS-MWA)	Phase 2	recruiting no result post	NCT04156087
10	durvalumab	Recruiting	Drug: Durvalumab Radiation: Stereotactic Ablative Body Radiotherapy (SABR)	Phase 1 Phase 2	recruiting no result post	NCT03245541
11	durvalumab	Recruiting	Drug: Romidepsin /Azacitidine / nab-Paclitaxel / Gemcitabine / Durvalumab / Lenalidomide capsule	Phase 1 Phase 2	recruiting no result post	NCT04257448
15	durvalumab	Recruiting	Biological: Durvalumab Drug: Guadecitabine	Phase 1	recruiting no result post	NCT03257761
20	durvalumab	Recruiting	Drug: Abemaciclib /Abiraterone /Afatinib Biological: Bevacizumab Drug: Bicalutamide Procedure: Biospecimen Collection Drug: Bortezomib /Cabazitaxel /Cabozantinib /Capecitabine /Carboplatin / Celecoxib/ Cobimetinib/ Copanlisib / Dabrafenib / Dacomitinib Drug: Darolutamide /Dasatinib / Doxorubicin Biological: Durvalumab Drug: Enzalutamide / Erlotinib /Everolimus/ Fluorouracil / Idelalisib / Imatini…	Phase 1	recruiting no result post	NCT03878524
17	durvalumab	Recruiting NEW	Drug: Immunotherapy / Chemotherapeutic Agent	/	recruiting no result post	NCT04638751
16	durvalumab	Terminated Has Results	Drug: MEDI4736	Phase 2	/	NCT02669914
	Intervention	Status	Strategy	clinical phase/Identifier	Outcomes: Median Overall survival (Months)	Trial ID
22	ipilimumab	Completed	Drug: Immunotherapeutic Agents Device: Ablation	/	completed but no result post	NCT03695835
6	ipilimumab	Completed	Biological: ipilimumab	Phase 2	completed but no result post	NCT00112580
8	ipilimumab	Completed Has Results	Biological: ipilimumab Drug: gemcitabine hydrochloride Other: laboratory biomarker analysis	Phase 1	OS:Cohort 1 Gemcitabine - 750 mg/m2, Ipilimumab 3 mg/kg:5.3254months Cohort2/ExpansionGemcitabine-1,000mg/m+Ipilimumab-3mg/kg:5.7199months	NCT01473940
2	ipilimumab	Completed Has Results	Drug: Ipilimumab Biological: Pancreatic Cancer Vaccine	Phase 1	Median OS for the all patients was 4.3 months (95% CI, 3.65–8.11)	NCT00836407
11	ipilimumab	Completed Has Results	Drug: Ipilimumab Biological: Vaccine Drug: FOLFIRINOX	Phase 2	OS:1.Ipilimumab + Vaccine:9.38months 2.FOLFIRINOX:14.7months PFS:1.Ipilimumab + Vaccine:2.40months 2.FOLFIRINOX:5.55months	NCT01896869
9	ipilimumab	Recruiting	Drug: Nivolumab /Ipilimumab Radiation: Radiotherapy	Phase 2	recruiting no result post	NCT02866383
20	ipilimumab	Recruiting	Procedure: Biospecimen Collection Biological: Ipilimumab / Nivolumab	Phase 2	recruiting no result post	NCT02834013
1	ipilimumab	Recruiting	Drug: Nivolumab /Ipilimumab Radiation: Radiation	Phase 2	recruiting no result post	NCT04361162
3	ipilimumab	Recruiting	Drug: Nivolumab /Ipilimumab /Tocilizumab Radiation: SBRT	Phase 2	recruiting no result post	NCT04258150
4	ipilimumab	Recruiting	Drug: Nivolumab / Ipilimumab Radiation: Radiation Therapy	Phase 2	recruiting no result post	NCT03104439
5	ipilimumab	Recruiting	Drug: KRAS peptide vaccine / Nivolumab /Ipilimumab	Phase 1	recruiting no result post	NCT04117087
7	ipilimumab	Recruiting	Drug: Cyclophosphamide /Nivolumab / Ipilimumab /GVAX Pancreas Vaccine /CRS-207	Phase 2	recruiting no result post	NCT03190265
10	ipilimumab	Recruiting	Drug: Gemcitabine / Nab-paclitaxel / Nivolumab / Ipilimumab Radiation: SBRT	Phase 1 Phase 2	recruiting no result post	NCT04247165
12	ipilimumab	Recruiting	Biological: Anetumab Ravtansine Drug: Gemcitabine Hydrochloride Biological: Ipilimumab / Nivolumab	Phase 1 Phase 2	recruiting no result post	NCT03816358
13	ipilimumab	Recruiting	Drug: Niraparib + Nivolumab / Niraparib + Ipilimumab	Phase 1 Phase 2	recruiting no result post	NCT03404960
15	ipilimumab	Recruiting	Biological: Anti-SEMA4D Monoclonal Antibody VX15/2503 /Ipilimumab / Nivolumab Procedure: Surgery	Phase 1	recruiting no result post	NCT03373188
16	ipilimumab	Recruiting	Drug: Checkpoint inhibitor (CPI) such as Pembrolizumab	Phase 2 Phase 3	recruiting no result post	NCT03755739
18	ipilimumab	Recruiting	Biological: GRT-C903 /GRT-R904 /nivolumab / ipilimumab	Phase 1 Phase 2	recruiting no result post	NCT03953235
19	ipilimumab	Recruiting	Drug: INT230-6 Biological: anti-PD-1 antibody / anti-CTLA-4 antibody	Phase 1 Phase 2	recruiting no result post	NCT03058289
21	ipilimumab	Recruiting	Drug: Abemaciclib / Abiraterone /Afatinib Biological: Bevacizumab Drug: Bicalutamide Procedure: Biospecimen Collection Drug: Bortezomib / Cabazitaxel Drug: Cabozantinib /Capecitabine /Carboplati / Celecoxib / Dacomitinib / Darolutamide / Dasatinib /Doxorubicin Biological: Durvalumab Drug: Enzalutamide / Erlotinib / Everolimus / Fluorouracil /Idelalisib /Imatinib Biological: Ipilimumab Drug: Lenva…	Phase 1	recruiting no result post	NCT03878524
17	ipilimumab	Recruiting NEW	Drug: Immunotherapy /Chemotherapeutic Agent	/	recruiting no result post	NCT04638751
14	ipilimumab	Unknown †	Drug: Evofosfamide /Ipilimumab	Phase 1	recruiting no result post	NCT03098160
	Intervention	Status	Strategy	clinical phase/Identifier	Outcomes: Median Overall survival (Months)	Trial ID
15	nivolumab	Active, not recruiting	Biological: Cabiralizumab Drug: Nab-paclitaxel /Onivyde Biological: Nivolumab Drug: Fluorouracil / Gemcitabine / Oxaliplatin / Leucovorin /Irinotecan Hydrochloride	Phase 2	Active, not recruiting no result post	NCT03336216
32	nivolumab	Active, not recruiting	Biological: Nivolumab / Daratumumab	Phase 1 Phase 2	Active, not recruiting no result post	NCT03098550
42	nivolumab	Active, not recruiting	Drug: Pegilodecakin /Paclitaxel or Docetaxel and Carboplatin or Cisplatin/ FOLFOX (Oxaliplatin/Leucovorin/5-Fluorouracil) /gemcitabine/nab-paclitaxel / Capecitabine /Pazopanib / Pembrolizumab /Paclitaxel/nivolumab/Gemcitabine/carboplatin	Phase 1	Active, not recruiting no result post	NCT02009449
4	nivolumab	Completed	Drug: Nivolumab + Cabiralizumab Radiation: Stereotactic Body Radiotherapy (SBRT)	Phase 2	completed but no result post	NCT03599362
30	nivolumab	Completed	Biological: FPA008 / BMS-936558	Phase 1	completed but no result post	NCT02526017
18	nivolumab	Completed	Drug: nab-Paclitaxel /Nivolumab /Gemcitabine /Carboplatin	Phase 1	completed but no result post	NCT02309177
47	nivolumab	Enrolling by invitation	Drug: Napabucasin /Nab-paclitaxel / Gemcitabine / Nivolumab / Paclitaxel /Irinotecan / Leucovorin / 5Fluorouracil / Bevacizumab	Phase 1	no result post	NCT04299880
3	nivolumab	Not yet recruiting	Drug: Nivolumab / Gemcitabine / Tegafur-Gimeracil-Oteracil	Phase 2	no result post	NCT04377048
1	nivolumab	Recruiting	Drug: Nivolumab	Phase 2	recruiting no result post	NCT04212026
2	nivolumab	Recruiting	Drug: Nivolumab / Ipilimumab Radiation: Radiation	Phase 2	recruiting no result post	NCT04361162
6	nivolumab	Recruiting	Drug: Nivolumab / Ipilimumab / Tocilizumab Radiation: SBRT	Phase 2	recruiting no result post	NCT04258150
7	nivolumab	Recruiting	Drug: FOLFIRINOX / Losartan / Nivolumab Radiation: SBRT Procedure: Surgery	Phase 2	recruiting no result post	NCT03563248
8	nivolumab	Recruiting	Drug: Cyclophosphamide Biological: GVAX pancreatic cancer Drug: Nivolumab / Urelumab	Phase 1 Phase 2	recruiting no result post	NCT02451982
9	nivolumab	Recruiting	Drug: Nivolumab /Ipilimumab Radiation: Radiation Therapy	Phase 2	recruiting no result post	NCT03104439
10	nivolumab	Recruiting	Drug: Cyclophosphamide / Nivolumab / GVAX Pancreas Vaccine Radiation: Stereotactic Body Radiation (SBRT)	Phase 2	recruiting no result post	NCT03161379
11	nivolumab	Recruiting	Drug: KRAS peptide vaccine / Nivolumab / Ipilimumab	Phase 1 Phase 2	recruiting no result post	NCT04117087
12	nivolumab	Recruiting	Device: Irreversible Electroporation (IRE) Drug: Nivolumab / Toll-Like Receptor 9	Phase 1 Phase 2	recruiting no result post	NCT04612530
13	nivolumab	Recruiting	Drug: Nivolumab / Nab-Paclitaxel / Gemcitabine / Paricalcitol	Early Phase 1	recruiting no result post	NCT03519308
14	nivolumab	Recruiting	Drug: Nivolumab /Ipilimumab Radiation: Radiotherapy	Phase 2	recruiting no result post	NCT02866383
16	nivolumab	Recruiting	Drug: Cyclophosphamide /Nivolumab /Ipilimumab / GVAX Pancreas Vaccine /CRS-207	Phase 2	recruiting no result post	NCT03190265
17	nivolumab	Recruiting	Drug: Gemcitabine / Nab-paclitaxel /Nivolumab /Ipilimumab Radiation: SBRT	Phase 1 Phase 2	recruiting no result post	NCT04247165
19	nivolumab	Recruiting	Drug: SX-682 / Nivolumab Injectable Product	Phase 1	recruiting no result post	NCT04477343
20	nivolumab	Recruiting	Drug: nivolumab / tadalafil/ oral vancomycin	Phase 2	recruiting no result post	NCT03785210
21	nivolumab	Recruiting	Biological: Nivolumab Radiation: Radiation Therapy Drug: TLR9 Agonist SD-101	Phase 1	recruiting no result post	NCT04050085
22	nivolumab	Recruiting	Biological: Anetumab Ravtansine Drug: Gemcitabine Hydrochloride Biological: Ipilimumab /Nivolumab	Phase 1 Phase 2	recruiting no result post	NCT03816358
23	nivolumab	Recruiting	Drug: Entinostat / Nivolumab	Phase 2	recruiting no result post	NCT03250273
24	nivolumab	Recruiting	Drug: BMS-813160 Biological: Nivolumab Drug: Nab-paclitaxel /Gemcitabine /5-fluorouracil (5-FU) /Leucovorin / Irinotecan	Phase 1 Phase 2	recruiting no result post	NCT03184870
25	nivolumab	Recruiting	Drug: Fluorouracil /Irinotecan /Irinotecan Hydrochloride /Leucovorin / Leucovorin Calcium Biological: Nivolumab Drug: Oxaliplatin Procedure: Therapeutic Conventional Surgery	Phase 1 Phase 2	recruiting no result post	NCT03970252
27	nivolumab	Recruiting	Drug: Niraparib + Nivolumab / Niraparib + Ipilimumab	Phase 1 Phase 2	recruiting no result post	NCT03404960
28	nivolumab	Recruiting	Biological: Anti-SEMA4D Monoclonal Antibody VX15/2503 /Ipilimumab / Nivolumab Procedure: Surgery	Phase 1	recruiting no result post	NCT03373188
29	nivolumab	Recruiting	Drug: BT5528 / Nivolumab	Phase 1 Phase 2	recruiting no result post	NCT04180371
31	nivolumab	Recruiting	Drug: BT8009 /Nivolumab	Phase 1 Phase 2	recruiting no result post	NCT04561362
35	nivolumab	Recruiting	Drug: Part 1 TPST-1120 / Part 2 TPST-1120 + nivolumab / Part 3 TPST-1120 / Part 4 TPST-1120 + nivolumab	Phase 1	recruiting no result post	NCT03829436
36	nivolumab	Recruiting	Biological: GRT-C903 /GRT-R904 / nivolumab / ipilimumab	Phase 1 Phase 2	recruiting no result post	NCT03953235
37	nivolumab	Recruiting	Biological: CAB-AXL-ADC	Phase 1 Phase 2	recruiting no result post	NCT03425279
38	nivolumab	Recruiting	Drug: FT500 / Nivolumab / Pembrolizumab / Atezolizumab /Cyclophosphamide /Fludarabine /IL-2	Phase 1	recruiting no result post	NCT03841110
39	nivolumab	Recruiting	Drug: Nivolumab Radiation: Stereotactic radiotherapy	Phase 1 Phase 2	recruiting no result post	NCT04098432
40	nivolumab	Recruiting	Procedure: Biospecimen Collection Biological: Ipilimumab /Nivolumab	Phase 2	recruiting no result post	NCT02834013
41	nivolumab	Recruiting	Radiation: Stereotactic Body Radiation (SBRT) Drug: Nivolumab /CCR2/CCR5 dual antagonist /GVAX	Phase 1 Phase 2	recruiting no result post	NCT03767582
43	nivolumab	Recruiting	Drug: ASP1948 /nivolumab / pembrolizumab	Phase 1	recruiting no result post	NCT03565445
44	nivolumab	Recruiting	Drug: Abemaciclib / Abiraterone / Afatinib Biological: Bevacizumab Drug: Bicalutamide Procedure: Biospecimen Collection Drug: Bortezomib / Cabazitaxel /Cabozantinib / Capecitabine / Carboplatin / Celecoxib / Cobimetinib / Copanlisib / Dabrafenib / Dacomitinib / Darolutamide /Dasatinib /Doxorubicin Biological: Durvalumab Drug: Enzalutamide / Erlotinib / Everolimus / Fluorouracil /Idelalisib / Imat…	Phase 1	recruiting no result post	NCT03878524
45	nivolumab	Recruiting	Drug: Adavosertib /Afatinib / Afatinib Dimaleate / Binimetinib /Capivasertib / Copanlisib / Copanlisib Hydrochloride / Crizotinib Other: Cytology Specimen Collection Procedure Drug: Dabrafenib / Dabrafenib Mesylate /Dasatinib /Defactinib / Defactinib Hydrochloride /Erdafitinib /FGFR Inhibitor AZD4547 /Ipatasertib Other: Laboratory Biomarker Analysis Drug: Larotrectinib / Larotrectinib Sulfate Bio…	Phase 2	recruiting no result post	NCT02465060
46	nivolumab	Recruiting	Drug: FOLFIRI / OSE2101 /Nivolumab	Phase 2	recruiting no result post	NCT03806309
26	nivolumab	Recruiting NEW	Biological: Autologous Dendritic Cell Vaccine Loaded with Personalized Peptides (PEP-DC vaccine)	Phase 1	recruiting no result post	NCT04627246
33	nivolumab	Recruiting NEW	Drug: Immunotherapy / Chemotherapeutic Agent	无	recruiting no result post	NCT04638751
5	nivolumab	Suspended	Drug: Gemcitabine / Nivolumab 10 MG/ML Intravenous Solution [OPDIVO] / Cabiralizumab	Phase 2	/	NCT03697564
	Intervention	Status	Strategy	clinical phase/Identifier	Outcomes: Median Overall survival (Months)	Trial ID
4	avelumab	Active, not recruiting	Drug: Aldoxorubicin HCl Biological: ALT-803 /ETBX-011 /GI-4000 /haNK for infusion /avelumab /bevacizumab Drug: Capecitabine /Cyclophosphamide /Fluorouracil /Leucovorin /nab-Paclitaxel /lovaza /Oxaliplatin Procedure: SBRT	Phase 1 Phase 2	Active, not recruiting no result post	NCT03387098
5	avelumab	Active, not recruiting	Biological: ALT-803 / ETBX-011 /GI-4000 /haNK for infusion /avelumab /bevacizumab Drug: Capecitabine / Cyclophosphamide /Fluorouracil /Leucovorin /nab-Paclitaxel /lovaza /Oxaliplatin Procedure: SBRT	Phase 1 Phase 2	Active, not recruiting no result post	NCT03329248
6	avelumab	Active, not recruiting	Drug: Aldoxorubicin HCl Biological: ALT-803/ ETBX-011/ ETBX-021/ ETBX-051/ ETBX-061/ GI-4000/ GI-6207 /GI-6301 /haNK for infusion /bevacizumab Drug: Capecitabine/ Cyclophosphamide/ Fluorouracil/ Leucovorin/ nab-Paclitaxel/ Oxaliplatin Biological: Avelumab Procedure: SBRT	Phase 1 Phase 2	Active, not recruiting no result post	NCT03586869
7	avelumab	Active, not recruiting	Drug: Cyclophosphamide /Oxaliplatin/ Capecitabine/ 5-Fluorouracil/ Leucovorin/ nab-paclitaxel Biological: bevacizumab/ avelumab/ ALT-803 /aNK for Infusion/ ETBX-011/ GI-4000	Phase 1 Phase 2	Active, not recruiting no result post	NCT03136406
10	avelumab	Completed	Drug: M7824 Drug: Gemcitabine	Phase 1 Phase 2	completed but no result post	NCT03451773
2	avelumab	Recruiting	Drug: Avelumab /Binimetinib /Talazoparib	Phase 1 Phase 2	recruiting no result post	NCT03637491
9	avelumab	Recruiting NEW	Drug: Immunotherapy Drug: Chemotherapeutic Agent	/	recruiting no result post	NCT04638751
	Intervention	Status	Strategy	clinical phase/Identifier	Outcomes: Median Overall survival (Months)	Trial ID
9	atezolizumab	Active, not recruiting Has Results	Biological: Durvalumab Biological: Tremelimumab Radiation: Sterostatic body radiation therapy (SBRT)	Phase 1 Phase 2	OS:Cohort A Dose Level A1:3.3months Cohort A Dose Level A2:9.0months Cohort C Dose Level C1:2.1months Cohort C Dose Level C2:4.2months PFS:Cohort A Dose Level A1:1.7months Cohort A Dose Level A2:2.5months Cohort C Dose Level C1:0.9months Cohort C Dose Level C2:2.3months	NCT02311361
4	atezolizumab	Completed	Drug: Pexidartinib Drug: Durvalumab	Phase 1	completed but no result post	NCT02777710
8	atezolizumab	Completed Has Results	Drug: Ibrutinib Drug: Durvalumab	Phase 1 Phase 2	completed but no result post	NCT02403271
6	atezolizumab	Not yet recruiting	Drug: Association atezolizumab + BDB001 + RT Drug: Association atezolizumab + BDB001+ RT	Phase 2	Not yet recruiting no result post	NCT03915678
1	atezolizumab	Recruiting	Genetic: delolimogene mupadenorepvec Drug: gemcitabine Drug: nab-paclitaxel Biological: atezolizumab	Phase 1 Phase 2	recruiting no result post	NCT02705196
2	atezolizumab	Recruiting	Drug: Atezolizumab Biological: RO7198457 Drug: mFOLFIRINOX	Phase 1	recruiting no result post	NCT04161755
3	atezolizumab	Recruiting	Drug: Nab-Paclitaxel / Gemcitabine / Oxaliplatin / Leucovorin/ Fluorouracil / Atezolizumab / Cobimetinib /PEGPH20 /BL-8040/ Selicrelumab/ Bevacizumab/ RO6874281/ AB928/ Tiragolumab/ Tocilizumab	Phase 1 Phase 2	recruiting no result post	NCT03193190
10	atezolizumab	Recruiting	Drug: FT500 / Nivolumab / Pembrolizumab / Atezolizumab /Cyclophosphamide /Fludarabine / IL-2	Phase 1	recruiting no result post	NCT03841110
7	atezolizumab	Recruiting	Drug: KY1044 Drug: KY1044 and atezolizumab	Phase 1 Phase 2	recruiting no result post	NCT03829501
5	atezolizumab	Recruiting NEW	Drug: Immunotherapy Drug: Chemotherapeutic Agent	/	recruiting no result post	NCT04638751
