# Supplementary material for: Immune checkpoint inhibition for pancreatic ductal adenocarcinoma: limitations and prospects: a systematic review
Source: Cell Commun Signal. 2021 Nov 24;19:117. doi: 10.1186/s12964-021-00789-w (PMC8611916; doi:10.1186/s12964-021-00789-w)
Supplement: Supplementary file 4 — Additional file 3. Summary and supplement of the ICI treatment in the existing clinical studies. [file 12964_2021_789_MOESM4_ESM.xlsx]

## Sheet: Sheet1
Type of tumor	Interventions	Dose description	therapeutic efficacies		Adverse effect	NCT number
Advanced or Metastatic Pancreatic Cancer	Arm1: ACP-196 monotherapy Arm2:ACP-196 in combination with pembrolizumab	Acalabrutinib 100 mg administered orally (PO) twice daily (BID) plus pembrolizumab 200 mg administered as an intravenous (IV) infusion every 3 weeks (Q3W)	The combination use of ACP-196 and pembrolizumab increase the Overall Response (OR) from 0%(0/29) to 11.1%(3/27)		All cause mortality and serious advantage events were used to evaluate the prognosis of patients;All-Cause Mortality:Arm1:30/35 (85.71%) Arm 2: 34/38 (89.47%) Serious Adverse Events:Arm 1:14/35 (40.00%) Arm 2: 26/38 (68.42%)	NCT02362048
Unresectable Pancreatic Cancer	Cohort A Dose Level A1:Durvalumab + 8 Gray (Gy) in 1 fraction Cohort A Dose Level A2:Durvalumab +5 Gy in 5 fractions Cohort C Dose Level C1:Durvalumab +Tremelimumab + 8 Gy in 1 fraction Cohort C Dose Level C2:Durvalumab+Tremelimumab +5 Gy in 5 fractions	Durvalumab: 10 mg/kg, mg intravenous (IV), every two weeks, or 1500 mg, IV, every four weeks. Tremelimumab: 75 mg IV, every 4 weeks for 16 weeks Sterostatic body radiation therapy (SBRT): 8 Gray (Gy) x 1; 5Gy x 5	OR=CR+PR Cohort A Dose Level A1:OR:0%+7.1%(1/14)=7.1% Cohort A Dose Level A2:OR:0%+0%(0/10)=0% Cohort C Dose Level C1:OR:0%+0%(0/19)=0% Cohort C Dose Level C2:0%+5%(1/20)=5%		All-Cause Mortality:Durvalumab + 8 Gray (Gy) in 1 Fraction:14/14 (100.00%) Durvalumab +5 Gy in 5 Fractions: 8/11 (72.73%) Durvalumab +Tremelimumab + 8 Gy in 1 Fraction: 2/19 (10.53%) Durvalumab +Tremelimumab +5 Gy in 5 Fractions:3/20 (15.00%) Serious Adverse Events:Durvalumab + 8 Gray (Gy) in 1 Fraction: 6/14 (42.86%) Durvalumab +5 Gy in 5 Fractions:2/11 (18.18%) Durvalumab +Tremelimumab + 8 Gy i…	NCT02311361
Locally Advanced, Unresectable or Metastatic Pancreatic Cancer	Arm 1: Ipilimumab Alone Arm 2: Ipilimumab + Pancreatic Cancer Vaccine	Drug: Ipilimumab Ipilimumab (10mg/kg) will be administered intravenously at weeks 1, 4, 7 and 10. Subjects will also be offered maintenance phase dosing every 12 weeks. Biological/Vaccine: Pancreatic Cancer Vaccine The Pancreatic Cancer Vaccine (5E8 cells) will be administered intradermally at weeks 1, 4, 7 and 10. Subjects will also be offered maintenance phase dosing every 12 weeks.	Overall Response Rate (ORR) in this report has not been Reported yet,Overall Survival (OS) increased from 3.6(Arm 1) to 5.7(Arm 2)		All-Cause Mortality has not yet been counted. Serious Adverse Events:Arm 1: 3/15 (20.00%) Arm 2: 1/15 (6.67%)	NCT00836407
Metastatic Pancreatic Cancer	group1:Ipilimumab + Vaccine group2:FOLFIRINOX	Ipilimumab and vaccine will be administered every 3 weeks for 4 doses, then every 8 weeks. Ipilimumab: 3 mg/kg administered IV (10mg/kg if treatment started prior to protocol v 6.3) Vaccine: 5x10^8 cells administered in 6 intradermal injections FOLFIRINOX: Standard of care FOLFIRINOX may be modified according to the patient's known tolerability. Acceptable modified options could include 5-FU alon…	Group1:OR:1/35=2.9% Group2:OR:3/29=10.3%		All-Cause Mortality: Ipilimumab + Vaccine:5/39 (12.82%) Serious Adverse Events: Ipilimumab + Vaccine(total): 20/39 (51.28%)	NCT01896869
Pancreatic Cancer That Cannot Be Removed by Surgery	Cohort 1 Gemcitabine - 750 mg/m2, Ipilimumab 3 mg/kg Cohort 2 Gemcitabine - 1,000 mg/m2, Ipilimumab 3 mg/kg Cohort 3 Gemcitabine -1,000 mg/m2, Ipilimumab 6 mg/kg Expansion Cohort Gemcitabine - 1,000 mg/m2, Ipilimumab 3 mg/kg	INDUCTION: Patients receive ipilimumab IV over 90 minutes in weeks 1, 4, 7, and 10 and gemcitabine hydrochloride IV over 30 minutes in weeks 1-7 and 9-11. MAINTENANCE: Beginning in week 12, patients receive ipilimumab IV over 90 minutes once every 12 weeks and gemcitabine hydrochloride IV over 30 minutes once weekly for 3 weeks. Courses repeat every 28 days in the absence of disease progression o…	OR=CR+PR Cohort 1:OR:0%+0%(0/3)=0% Cohort 2:OR:0%+25%(1/4)=25% Cohort 3:OR:0%+16.7%(1/6)=16.7% Cohort 4:0%+12.5%(1/8)=12.5%		All-Cause Mortality:Cohort 1: 3/3 (100.00%) Cohort 2: 4/4 (100.00%) Cohort 3: 6/6 (100.00%) Expansion Cohort:8/8 (100.00%) Serious Adverse Events::Cohort 1:2/3 (66.67%) Cohort 2: 3/4 (75.00%) Cohort 3: 4/6 (66.67%) Expansion Cohort: 5/8 (62.50%)	NCT01473940
Advanced Pancreatic Ductal Adenocarcinoma	Biological Group1: Tremelimumab monotherapy Biological Group2: MEDI4736 monotherapy Biological Group3: MEDI4736 + tremelimumab combination therapy	Patients with PDAC entered the initial tremelimumab monotherapy phase and were administered tremelimumab via IV infusion at a dose of 750 mg q4w for 7 cycles, then q12w for 2 additional cycles, for up to a total of 12 months or until confirmed PD. Eligible patients with confirmed PD on tremelimumab monotherapy or during the follow-up period were given the option for retreatment with tremelimumab …	In these three groups of clinical trials for PDAC, the OR was 0%		All-Cause Mortality:PDAC- Tremelimumab Monotherapy: 12/20 (60.00%) PDAC - COMBO: 4/4 (100.00%) PDAC - MEDI: 1/1 (100.00%) Serious Adverse Events:PDAC- Tremelimumab Monotherapy:11/20 (55.00%) PDAC - COMBO: 3/4 (75.00%) PDAC - MEDI: 0/1 (0.00%)	NCT02527434
Advanced Pancreatic Ductal Adenocarcinoma	AMG820 and pembrolizumab	participants with advanced pancreatic cancer who are naïve to anti programmed-death 1 (PD-1), anti PD-ligand 1 (PD-L1), colony stimulating factor 1 (CSF-1) and colony stimulating factor 1 receptor (CSF-1R) therapies. AMG 820 was administered at the recommended dose of 1100 mg intravenously in combination with pembrolizumab 200 mg every 3 weeks (± 3 days). Each group in Part 2 was evaluated separa…	OR=0%(0/31)		-	NCT02713529
